# Supplementary material for: Bioactive Bioxanthracene and Cyclodepsipeptides from the Entomopathogenic Fungus Blackwellomyces roseostromatus BCC56290
Source: Antibiotics (Basel). 2024 Jun 24;13(7):585. doi: 10.3390/antibiotics13070585 (PMC11273930; doi:10.3390/antibiotics13070585)
Supplement: Supplementary file 1 [file antibiotics-13-00585-s001.zip]

Archive with 1 entries (1 files):
- antibiotics-3051533-supplementary.pdf
